# Supplementary material for: Diagnostic Ability of Macular Ganglion Cell Inner Plexiform Layer Measurements in Glaucoma Using Swept Source and Spectral Domain Optical Coherence Tomography
Source: PLoS One. 2015 May 15;10(5):e0125957. doi: 10.1371/journal.pone.0125957 (PMC4433247; doi:10.1371/journal.pone.0125957)
Supplement: S1 Table — The dataset used in this study contains mGCIPL, mGCC and cpRNFL measures by SS-OCT and SD-OCT from 106 eyes of glaucoma patients and 41 eyes of healthy participants. (CSV) [file pone.0125957.s001.csv]

maskedid	eye	glaucoma	dob	gender	raceprimary	iop	md	psd	octdate	ss_GCIPL_avg	ss_GCIPL_ts	ss_GCIPL_s	ss_GCIPL_ns	ss_GCIPL_ni	ss_GCIPL_i	ss_GCIPL_ti	ss_GCC_avg	ss_GCC_ts	ss_GCC_s	ss_GCC_ns	ss_GCC_ni	ss_GCC_i	ss_GCC_ti	ss_cpRNFL_avg	ss_cpRNFL_t	ss_cpRNFL_s	ss_cpRNFL_n	ss_cpRNFL_i	sd_GCIPL_avg	sd_GCIPL_min	sd_GCIPL_ts	sd_GCIPL_s	sd_GCIPL_ns	sd_GCIPL_ni	sd_GCIPL_i	sd_GCIPL_ti	sd_cpRNFL_t	sd_cpRNFL_s	sd_cpRNFL_n	sd_cpRNFL_i	sd_cpRNFL_avg	sd_GCC_avg	sd_GCC_s	sd_GCC_ns	sd_GCC_ts	sd_GCC_i	sd_GCC_ni	sd_GCC_ti
SD4002	OS	0	10/9/59	Female	Black or African American	16	.25	1.1900001	2012/ 8/30	71	70.43	67.239998	71.459999	73.239998	69.370003	74.120003	104.9	89.449997	102.73	115.08	115.88	106.34	99.82	111.84	58.349998	132.98	103.96	152.33	80	76	75	78	81	82	81	80	49	111	92	140	98	112	111	118	96	119	118	106
SD2483	OS	1	8/18/37	Male	White	20	-3.72	2.1600001	2013/ 3/ 5	56.299999	59.529999	49.950001	57.959999	58.470001	53.880001	58.040001	83.300003	71.010002	78.779999	92.669998	94.300003	85.300003	77.720001	76.57	49.360001	81.010002	64.330002	111.8	63	56	58	58	68	67	65	61	46	111	58	98	78	89	87	101	75	94	99	80
SD3287	OD	1	8/28/38	Female	Black or African American	12	-4.8299999	8.3800001	2012/12/ 6	57.900002	60.669998	61.959999	68.970001	52.52	46.779999	56.209999	77.599998	65.169998	85.910004	107.14	79.190002	66.169998	62.16	59.540001	60.16	77.260002	28.02	73.190002	63	45	57	77	80	63	54	49	55	110	67	78	78	85	105	114	70	71	89	61
SD4023	OD	1	8/27/36	Female	White	12	-1.27	2.74	2013/ 1/29	68.300003	71.690002	67.260002	69.440002	67.919998	64.019997	69.580002	108.1	94.790001	109.93	120.58	117	108.29	98.190002	116.82	77.010002	127.3	107.81	154.39	80	80	82	81	80	78	77	79	65	116	98	139	105	117	121	124	105	120	122	107
SD4052	OD	0	8/22/65	Male	White	12	-.34999999	1.41	2012/10/31	63.400002	68.419998	61.330002	66.959999	63.830002	59.869999	60.150002	92.199997	85.690002	94.879997	100.25	102.94	87.949997	81.209999	68.709999	53.279999	93.589996	33.290001	94.209999	76	76	78	76	76	74	72	78	54	102	69	112	84	108	110	115	100	108	114	101
SD2632	OS	1	8/27/47	Female	Black or African American	12	-4.4099998	5.7399998	2013/ 4/11	70.599998	71.290001	68.370003	74.730003	75.720001	66.510002	67.199997	99.900002	89.07	101.8	110.33	110.51	100.69	86.910004	103.61	58.27	139.86	86.809998	129.14	80	77	78	83	83	84	78	76	47	132	83	113	94	109	112	114	102	111	114	102
SD1025	OD	1	5/8/34	Male	White	7	-9.5	10.3	2013/ 5/ 2	55.099998	62.98	63.310001	50.84	45.869999	45.139999	62.450001	70.699997	62.98	66.440002	71.349998	76.32	73.290001	73.559998	48.970001	30.51	56.549999	49.169998	59.57	56	52	57	61	54	54	52	60	40	61	58	55	53	75	73	76	66	78	81	79
SD2511	OD	1	12/30/33	Female	Asian	11	-1.09	3.6700001	2012/12/26	62.900002	62.540001	59.049999	67.739998	66.980003	57.889999	63.419998	90.699997	81.669998	91.5	105.43	100.81	86.800003	78.209999	79.669998	68.18	95.760002	64.279999	90.459999	70	58	64	68	78	81	68	61	53	91	55	83	70	95	97	110	83	92	110	77
SD1865	OD	1	12/5/47	Female	White	19	-1.3099999	2.45	2012/ 8/24	60.700001	58.869999	55.450001	60.57	64.199997	59.099998	66.099998	95.599998	78.440002	87.629997	102.29	110.28	99.980003	94.889999	84.790001	86.099998	92.099998	52.919998	107.95	71	64	64	69	72	73	72	74	74	104	76	104	89	103	101	108	84	111	115	100
SD1926	OD	1	4/12/24	Male	White	18	-7.0500002	4.02	2013/ 2/21	52.200001	56.830002	49.919998	54.27	49.580002	46.900002	55.459999	85.800003	81.099998	86.830002	97.120003	87.449997	81.489998	80.449997	32.950001	57.810001	51.880001	20.42	1.52	57	39	61	59	59	46	53	63	54	73	69	66	65	88	95	100	85	83	77	85
SD3645	OS	1	11/6/32	Male	White	15	.68000001	2.4000001	2013/ 2/13	58.099998	60.139999	54.360001	63.919998	57.330002	50.549999	62.48	83.699997	75.510002	83.949997	100.82	89.410004	77.110001	75.629997	65.629997	49.009998	75.120003	53.830002	84.580002	67	62	66	68	73	67	60	66	39	86	50	80	64	94	97	105	86	87	100	85
SD4220	OS	1	5/7/50	Female	White	18	-4.4200001	9.7600002	2013/ 4/26	68	71.809998	70.739998	75.639999	66.309998	58.389999	65.199997	100.2	96.519997	114.35	124.11	107.81	81.309998	76.720001	82.599998	81.599998	106.96	70.760002	71.330002	80	70	83	89	88	80	72	69	71	106	62	77	79	114	129	129	109	107	123	90
SD4224	OS	0	4/16/80	Female	Black or African American	14	-1.7	1.49	2013/ 4/ 4	74	75.800003	73.410004	76.559998	71.849998	68.790001	77.75	115.1	102.15	114.44	122.19	127.68	117.55	106.58	110.91	68.269997	140.83	89.480003	144.99001	86	85	85	87	88	85	84	89	59	130	72	138	100	120	125	126	107	124	126	115
SD3556	OD	1	10/27/37	Male	White	15	-1.77	2.21	2013/ 3/14	67.300003	74.019997	65.449997	67.580002	63.540001	63.869999	69.010002	101.7	97.300003	104.62	111.06	104.97	99.879997	92.040001	82.260002	64.919998	92.800003	73.120003	98.339996	76	71	81	81	75	70	74	75	54	89	90	89	81	109	119	113	105	111	107	98
SD3909	OS	1	2/8/23	Female	White	15	-.51999998	2.8499999	2012/ 8/20	55	57.75	51.700001	53	51.349998	52.459999	63.639999	84.900002	79.900002	85.480003	91.559998	88.879997	83	80.580002	71.389999	56.040001	80.629997	54.73	93.860001	63	62	66	64	61	61	62	66	48	91	62	101	75	91	95	94	87	92	94	87
SD3275	OD	1	7/11/53	Female	Black or African American	14	-4.1300001	6.46	2013/ 4/13	62.400002	61.779999	56.139999	59.810001	67.330002	65.940002	63.560001	85.699997	63.540001	73.779999	88.43	100.97	99.739998	87.790001	62.459999	42.43	57.439999	48.419998	100.66	69	52	54	60	70	77	82	73	37	63	78	102	70	91	79	93	66	112	104	95
SD3315	OS	1	2/12/35	Female	Black or African American	12	-1.91	2.78	2013/ 1/24	66.699997	64.029999	62.66	66.75	68.919998	65.239998	72.480003	96	82.099998	93.150002	103.77	105.01	97.900002	94.089996	92.379997	63.869999	105.6	73.470001	126.84	77	69	70	76	80	80	78	79	55	103	72	112	85	105	103	110	90	111	114	102
SD2363	OD	1	8/6/72	Male	Asian	6	-10.89	12.87	2013/ 4/19	66.300003	73.559998	67.879997	72.809998	57.790001	57.23	68.589996	92.199997	97.760002	108.85	114.17	86.129997	72.480003	73.839996	68.400002	75.440002	91.18	65.339996	41.200001	73	61	81	85	80	70	63	61	65	101	77	71	78	98	122	116	104	77	95	76
SD3578	OD	0	12/30/54	Female	White	12	-.81999999	2.0799999	2013/ 3/27	69.900002	71.050003	67.5	71.18	69.639999	65.25	74.699997	104.3	94.129997	106.75	117.29	113.07	100.25	94.239998	99.209999	72.82	115.37	74.300003	134.72	81	81	78	81	83	81	80	82	68	108	66	136	94	115	118	122	105	116	122	105
SD2632	OD	1	8/27/47	Female	Black or African American	12	-2.03	2.5999999	2013/ 4/11	65.699997	70.480003	67.739998	67.379997	69.040001	57.82	61.77	97	95.230003	106.46	106.21	106.58	88.389999	78.889999	96.629997	65.800003	115.65	78.559998	126.16	76	67	76	83	76	80	73	66	56	114	64	119	88	104	113	104	100	103	113	87
SD4220	OD	1	5/7/50	Female	White	17	-4.3600001	8.3699999	2013/ 4/26	69.199997	73.230003	69.269997	75.919998	70.809998	59.400002	66.739998	106.4	96.470001	112	128.41	119.05	95.629997	86.830002	85.889999	78.279999	82.459999	82.050003	100.53	83	76	82	86	90	86	77	75	67	80	73	98	79	116	125	132	103	113	127	92
SD3228	OD	1	11/16/39	Male	Black or African American	19	-6.0300002	9.9300003	2012/12/10	65.5	63.889999	58.07	69.949997	70.379997	61.130001	69.75	94.400002	72.660004	83.330002	111.78	112.59	95.389999	90.550003	76.370003	72.760002	76.220001	53.509998	103.14	80	69	68	81	88	84	82	80	63	79	73	98	78	109	108	122	85	117	120	105
SD4123	OS	1	4/7/40	Male	White	24	-7.5900002	11.84	2013/ 3/27	74.099998	80.860001	69.57	71.400002	70.160004	69.589996	82.809998	106.7	102.86	107.16	113.84	109.41	103.81	103.37	64.690002	29.870001	69.849998	95.470001	63.580002	84	83	88	81	82	80	83	91	51	105	60	110	82	117	119	118	114	120	118	114
SD3710	OS	0	5/11/57	Female	Asian	12	-.75	2.5	2013/ 2/23	70.099998	73.019997	70.050003	72.889999	70.730003	62.700001	71.470001	107.1	95.959999	111.57	118.74	119.81	102.73	93.550003	105.97	86.029999	123.41	81.900002	132.39	83	83	84	86	84	84	80	81	83	115	80	122	100	117	123	125	109	116	125	107
SD4246	OD	0	10/11/90	Female	Declined	18	.37	1.21	2013/ 1/30	76	77.68	73.830002	77.089996	76.370003	72.779999	78.379997	111.8	101.48	112.92	120.97	116.75	110.5	107.88	108.99	86.440002	137.83	63.799999	147.17	88	88	86	87	89	89	88	89	70	134	54	139	99	118	120	124	108	122	124	113
SD1759	OD	1	7/7/31	Female	White	10	-4.7399998	7.4000001	2013/ 2/15	58.5	66.860001	60.580002	61.509998	57.540001	50.810001	53.84	85.800003	87.82	100.77	108.95	89.910004	67.080002	60.040001	81.18	81.220001	99.879997	70.800003	72.650002	65	48	72	72	71	65	59	50	65	87	59	70	70	91	111	111	95	72	99	59
SD4240	OS	1	2/8/46	Female	White	13	-6.0300002	8.8900003	2012/12/14	61.799999	63.84	59.810001	69.709999	63.610001	52.860001	61.07	84.400002	79.510002	91.519997	110.7	84.260002	71.089996	69.300003	73.139999	54.759998	88.269997	67.059998	82.18	68	53	70	75	79	72	55	56	47	80	59	79	66	90	105	112	88	70	94	69
SD3153	OS	1	10/12/35	Female	White	19	-1.91	5.3099999	2013/ 1/31	64.5	64.330002	67.730003	71.139999	63.18	57.689999	62.93	96	82.839996	101.27	114.4	108.46	89.529999	79.5	75.400002	59.990002	98.18	56.23	86.93	74	66	68	83	82	76	69	65	47	77	47	78	62	104	115	118	89	99	116	86
SD3463	OD	1	1/7/61	Female	Black or African American	18	-2.95	2.8499999	2012/11/14	64.300003	64.849998	63.360001	64.089996	64.080002	64.080002	65.419998	95.900002	77.779999	98.349998	101.34	105.06	103.12	89.970001	88.5	65.970001	87.370003	70.900002	129.74001	71	53	63	77	73	71	76	67	55	94	80	120	87	100	109	103	82	110	106	89
SD3278	OD	1	2/12/56	Male	Black or African American	15	-20.469999	12.38	2012/12/ 6	46.5	51.91	45	39.299999	40.75	50.02	52	55	53.93	57.389999	56.380001	55.110001	54.639999	52.450001	37.360001	19.49	43.669998	49.5	36.950001	45	38	50	44	43	41	44	48	37	51	57	47	48	59	62	59	61	59	58	58
SD4052	OS	0	8/22/65	Male	White	12	-.69	1.6	2012/10/31	63.900002	62.759998	61.830002	68.360001	62.080002	59.540001	69.019997	99	89.290001	97.050003	112.66	106.93	93.879997	94.419998	90.720001	62.279999	115.86	80.260002	104.57	74	72	73	76	76	71	70	76	52	106	65	100	81	106	110	114	97	105	110	101
SD3909	OD	1	2/8/23	Female	White	14	-2.6700001	2.23	2012/ 8/20	53	63.130001	48.939999	50.59	50.200001	46.709999	58.669998	77.599998	67.07	75.190002	83.900002	84.739998	78.32	76.330002	65.639999	46.77	73.019997	53.93	88.57	57	52	55	54	57	57	58	61	37	69	56	90	63	83	80	86	71	88	88	83
SD2251	OD	1	11/19/40	Female	White	19	-2.6600001	7.2800002	2013/ 4/ 4	68.199997	72.489998	67.550003	78.360001	71	54.790001	64.690002	93.099998	83.419998	101.8	123.8	104.64	74.540001	70.160004	77.57	63.189999	92.150002	78.790001	76.059998	78	57	77	86	91	86	67	59	57	84	65	81	72	103	120	132	94	83	119	70
SD3257	OD	1	1/28/40	Male	Black or African American	5	-10.79	11.09	2013/ 3/19	63.099998	67.970001	65.93	74.489998	55.59	53.360001	61.27	89.099998	90.400002	105.26	121.5	81.720001	68.489998	67.309998	63.59	65.940002	64.199997	70.900002	53.470001	71	59	78	78	85	65	60	60	61	78	71	69	70	95	119	131	103	71	80	68
SD4032	OS	0	6/24/77	Male	White	12	.73000002	1.21	2013/ 1/23	81.199997	84.849998	79.32	85.669998	81.800003	75.839996	79.769997	117.5	106.41	117.69	128.42	128.16	116.79	107.23	110.08	75.32	149.10001	75.900002	140.11	92	92	91	91	96	95	91	90	64	147	67	133	102	124	126	133	113	128	134	114
SD4158	OD	1	11/19/54	Female	Not Reported	10	-12.25	11.72	2012/12/21	60.400002	60.049999	56.599998	65.75	63.34	56.459999	60.380001	71.699997	61.990002	66.029999	96.199997	81.199997	64.25	60.509998	48.990002	38.419998	53.110001	54.990002	49.360001	60	50	53	58	75	72	53	51	41	54	52	50	49	78	77	107	64	65	95	63
SD3190	OS	0	10/31/72	Male	Declined	12	1	1.62	2012/11/30	66.900002	65.169998	63.41	69.059998	69.800003	62.279999	71.650002	103	91.779999	104.81	116.18	111.74	100.17	93.089996	104.95	89.690002	125.03	66.279999	138.49001	77	75	75	76	80	79	74	76	75	130	62	137	101	108	110	115	98	110	114	101
SD2011	OD	1	10/11/47	Male	White	21	-.68000001	1.8099999	2013/ 4/16	56.799999	58.27	58.580002	63.630001	57.669998	48.169998	54.75	86.900002	81.25	95.07	101.82	91.010002	78.900002	73.599998	76.82	62.389999	100.49	58.860001	85.25	65	57	65	71	73	66	58	58	50	108	75	85	79	93	103	108	88	85	99	78
SD4206	OD	1	11/22/34	Male	White	12	-8.3100004	10.16	2012/12/ 3	62.299999	67.699997	63.59	67.720001	65.019997	55.639999	53.849998	96.900002	92.449997	101.5	114.03	106.43	87.730003	79.470001	63.990002	66.760002	62.450001	61.57	65.139999	72	61	76	76	77	74	68	60	59	73	73	65	68	103	112	118	98	97	111	81
SD2063	OD	1	9/16/52	Female	Black or African American	27	.11	1.39	2013/ 2/ 5	61	65.32	53.860001	62.169998	65.230003	55.59	63.580002	96.199997	82.519997	88.650002	104.96	112.79	97.440002	90.739998	83.629997	76.18	80.839996	52.669998	124.62	72	67	68	65	76	78	69	74	63	75	60	111	77	104	96	113	88	105	119	100
SD2063	OS	1	9/16/52	Female	Black or African American	25	-1.0700001	1.37	2013/ 2/ 5	61.700001	61.099998	58.77	67.379997	62.220001	54.77	65.980003	97.199997	84.769997	97.470001	115.41	107.72	91.760002	86.199997	81.379997	81.169998	74.099998	59.84	110.21	73	72	72	74	79	75	68	72	67	76	57	102	75	105	108	119	95	103	112	96
SD3926	OS	0	5/28/39	Female	White	14	.95999998	1.21	2013/ 2/28	66.5	66.010002	63.169998	69.650002	66.730003	64.419998	68.889999	108.9	92.949997	106.23	117.49	122.75	116.07	98.120003	101.28	87.870003	120.44	72.660004	124.5	76	76	76	76	77	75	75	78	77	100	65	100	85	112	115	118	100	117	118	104
SD3462	OD	1	2/27/65	Male	Japanese	14	.059999999	1.36	2013/ 4/12	57.5	62.529999	55.610001	58.93	52.779999	49.790001	65.089996	83.199997	85.760002	88.349998	94.239998	84.360001	76.040001	70.519997	65.370003	59.290001	70.790001	61.139999	70.25	64	60	67	65	69	62	60	60	62	72	54	69	64	86	93	97	88	78	89	72
SD3408	OD	0	7/12/77	Female	American Indian or Alaska Native	18	.41999999	1.12	2013/ 3/ 8	70.5	73.349998	66.230003	74.029999	72.449997	65.779999	70.949997	106.1	94.300003	104.31	118.2	117.17	105.41	97.040001	104.05	89.300003	121.51	70.089996	135.47	83	82	81	83	86	86	83	81	76	114	62	125	94	115	118	123	104	120	124	105
SD4008	OD	0	6/10/56	Female	Black or African American	16	2.26	1.89	2012/ 8/16	61.099998	64.370003	58.470001	64.110001	60.779999	53.110001	65.470001	90.699997	84.720001	91.199997	100.72	96.459999	86.209999	84.580002	88.760002	70.739998	108.74	60.139999	115.19	70	68	68	72	73	70	67	71	48	107	68	109	83	98	101	105	89	100	104	91
SD3267	OD	1	2/22/43	Female	Black or African American	14	-16.77	10.72	2012/10/ 1	54.400002	60.639999	50.029999	56.360001	49.91	49.029999	60.330002	77.699997	74.43	77.360001	86.620003	80.370003	72.099998	75.32	38.439999	35.540001	65.25	14.49	38.630001	61	54	62	56	66	60	57	63	34	69	60	52	54	81	78	90	79	79	83	78
SD1963	OD	1	11/25/30	Female	White	17	-2.1700001	4.29	2013/ 4/ 3	58.700001	62.52	58.91	61.240002	59.150002	53.52	56.73	93	86.959999	95.639999	107.92	104.8	87.139999	75.389999	65.150002	62.540001	95.860001	50.779999	51.830002	66	64	70	70	68	67	62	62	50	90	53	52	61	96	102	106	92	93	107	79
SD1459	OS	1	12/22/28	Female	Asian	14	-7.3600001	4.8899999	2013/ 2/11	63.799999	65.489998	60.259998	66.75	66.220001	58.459999	65.559998	97.599998	87.040001	98.660004	110.76	108.54	95.849998	84.730003	65.559998	78.349998	60.040001	34.060001	89.349998	69	62	65	60	68	75	72	74	69	88	70	113	85	105	105	116	95	106	112	98
SD3926	OD	0	5/28/39	Female	White	12	.44999999	1.5700001	2013/ 2/28	67	66.980003	64.529999	69.07	66.470001	64.139999	70.550003	109.2	94.830002	109.32	116.88	121.48	113.23	99.519997	102.95	90.879997	109.53	78.379997	132.98	76	75	75	75	73	76	76	78	82	112	74	106	94	111	117	112	100	114	118	100
SD2601	OS	1	4/17/47	Female	White	14	-.25	3.8900001	2013/ 1/25	61.900002	63.560001	60.91	64.379997	63.93	57.740002	60.790001	103.4	86.5	99.779999	121.23	122.08	103.93	86.879997	71.379997	80.400002	67.839996	46.619999	90.709999	74	69	74	77	77	75	72	69	73	63	71	82	72	110	118	125	98	107	119	94
SD4032	OD	0	6/24/77	Male	White	12	1.3	1.16	2013/ 1/23	82.599998	81.720001	80.050003	87.739998	85.349998	77.610001	83.349998	121	110.66	122.94	133.63	130.14999	118.47	110.02	115.19	80.57	141.17999	72.650002	166.50999	95	93	92	95	99	96	93	95	65	132	79	158	109	129	131	138	116	130	138	119
SD4148	OD	1	8/9/29	Female	White	16	-13.1	11.75	2012/12/28	50.799999	50.389999	49.32	52.209999	48.150002	51.43	53.02	70.300003	67.959999	77.269997	87.190002	75.190002	58.990002	54.959999	43.18	44.119999	72.550003	14.31	41.990002	53	43	53	58	59	57	48	44	34	70	55	60	55	76	85	91	74	66	87	56
SD3262	OS	1	12/29/34	Female	Black or African American	12	-6.1500001	7.3200002	2013/ 2/21	58.099998	67.309998	59.59	55.080002	52.709999	52.32	61.48	85.699997	85.470001	94.889999	105.74	84.910004	74.459999	68.940002	59.830002	53.290001	72.010002	64.449997	49.52	66	53	66	71	74	72	55	56	44	81	61	57	61	86	96	103	83	71	95	67
SD3063	OS	0	6/29/55	Male	Black or African American	13	-.25	1.3200001	2012/ 8/29	62.900002	61.900002	60.900002	65.830002	63.43	58.009998	67.07	95.300003	86.940002	95.260002	107.14	102.61	91.900002	87.809998	34.220001	25.950001	34.98	39.860001	36.009998	72	73	71	73	75	71	71	74	61	123	63	113	90	104	107	112	95	107	110	98
SD1554	OS	1	3/8/35	Female	White	10	-7.5999999	11.99	2012/ 9/26	57.700001	63.419998	64.370003	71.260002	49.099998	46.18	51.799999	78.900002	77.940002	98.199997	110.71	72.279999	58.34	56.16	61.889999	59.799999	87.059998	42.369999	58.48	63	40	68	75	80	61	45	47	49	85	54	76	66	86	108	115	88	60	85	59
SD3228	OS	1	11/16/39	Male	Black or African American	18	-1.51	2.75	2012/12/10	69.699997	73.82	63.139999	65.669998	73.800003	66.559998	75.099998	101.2	92.330002	98.709999	104.76	114.24	101.73	95.120003	88.650002	82.010002	121.88	45.029999	105.56	82	77	84	78	77	84	82	85	63	109	60	101	83	114	113	110	108	118	122	110
SD1828	OS	1	3/27/64	Male	White	16	.58999997	1.8	2013/ 1/28	67	67.370003	63.759998	71.379997	69.519997	63.84	66.230003	100.8	86.160004	100.28	117.92	114.41	99.489998	86.370003	81.110001	67.830002	87.889999	71.269997	97.709999	78	76	78	80	81	79	76	75	58	85	67	86	74	110	119	118	100	109	117	97
SD4091	OS	0	7/28/66	Female	White	16	-1.1	1.39	2012/11/17	73.199997	72.769997	73.190002	75.300003	72.480003	68.760002	76.669998	115	99.730003	114.59	123.99	129.2	116.16	106.42	110.15	73.370003	138.95	90.57	137.42999	82	68	87	89	87	79	69	83	66	117	68	128	95	114	125	125	106	101	121	108
SD4023	OS	1	8/27/36	Female	White	10	-9.5100002	11.4	2013/ 1/29	58.799999	69.839996	61.939999	55.669998	48.200001	55.060001	62.330002	84.199997	97.32	106.41	98.550003	69.809998	69.639999	63.330002	82.510002	49.700001	116.25	94.739998	69.080002	64	50	79	79	64	53	54	54	58	106	80	80	81	87	119	97	104	69	67	66
SD2645	OD	1	11/8/52	Female	White	12	-5.0799999	11.49	2012/12/14	73.099998	70.330002	70.610001	78.010002	73.260002	68.830002	77.650002	114	93.790001	112.52	132.34	131.53	111.59	102	81.620003	79.699997	74.029999	74.949997	97.690002	88	80	80	88	94	93	89	87	67	82	70	98	79	123	129	135	103	126	135	112
SD1870	OD	0	12/23/50	Female	White	15	1.83	1.2	2012/ 8/30	67.599998	68.080002	65.339996	66.889999	68.580002	64.510002	71.970001	106.2	97.959999	106.21	111.63	115.35	104.77	101.15	99.25	58.82	109.24	103.57	125.68	78	78	77	75	76	77	80	81	46	113	71	111	85	110	111	113	103	113	116	104
SD3679	OD	1	1/11/37	Male	Black or African American	14	-18.559999	11.54	2013/ 4/16	56	62.849998	60.810001	48.220001	49.48	51.099998	63.459999	71.400002	63.220001	68.839996	74.580002	76.540001	76.199997	69.120003	49.330002	35.040001	43.810001	44.869999	73.57	54	44	55	55	49	51	56	59	30	73	67	74	61	68	67	69	61	75	71	69
SD4126	OS	1	6/22/30	Male	White	11	-9.7399998	9.2799997	2013/ 1/23	52.700001	56.419998	46.09	48.150002	56.470001	49.540001	59.549999	81.800003	66.07	76.110001	99.029999	106.28	75.349998	67.769997	78.739998	63.880001	98.029999	76.18	77.050003	54	45	57	57	47	51	52	58	60	83	71	69	71	71	71	59	75	68	62	87
SD3268	OD	0	3/12/63	Female	Black or African American	12	.87	1.05	2013/ 2/15	70.099998	70.919998	71.379997	74.449997	69.629997	62.52	71.709999	106.9	96.480003	111.76	119.74	115.18	102.12	96.330002	91.290001	75.290001	117.71	66.07	105.92	82	80	80	86	84	81	78	83	59	122	65	94	85	112	120	119	103	111	115	104
SD2363	OS	1	8/6/72	Male	Asian	7	-24.82	10.2	2013/ 4/19	55.900002	61.990002	52.580002	51.540001	51.959999	53.830002	63.18	75.5	77.529999	81.080002	79.919998	75.25	72.480003	66.800003	52.32	26.24	68.879997	73.779999	40.509998	62	55	65	61	59	61	64	60	44	79	62	58	61	78	86	78	79	77	74	73
SD3907	OD	1	5/21/34	Female	White	16	.16	2.1900001	2013/ 2/12	55.5	61	51.099998	55.419998	54.880001	50.369999	60.060001	79.699997	70.610001	78.970001	88.709999	86.239998	79.169998	74.610001	63.610001	53.610001	64.699997	57.41	78.769997	62	61	61	64	65	61	60	60	39	63	53	74	57	86	92	93	79	86	89	79
SD4130	OD	1	10/30/40	Female	White	10	-4.3600001	4.9899998	2013/ 4/ 8	55.5	58.060001	56.66	63.09	55.68	47.849998	51.509998	81.900002	77.260002	94.07	106.54	89.239998	66.739998	57.369999	76.139999	55.639999	99.32	72.489998	77.169998	62	48	62	68	73	66	54	46	44	95	63	75	69	90	102	110	83	80	100	60
SD4151	OD	1	5/29/42	Female	White	9	-24.049999	11.88	2013/ 4/15	46.799999	52.48	45.049999	36.599998	42.849998	52.279999	51.360001	60.599998	55.220001	62.349998	70.709999	66.43	56.279999	52.700001	22.75	16.299999	37.169998	1.33	36.16	52	47	51	52	49	53	54	51	43	55	69	60	57	69	69	74	63	67	74	64
SD2619	OD	1	11/29/31	Male	Black or African American	10	-10.97	10.07	2013/ 4/ 4	57.299999	64.839996	56.540001	57.330002	57.630001	48.919998	58.790001	85	85.800003	90.620003	93.279999	88.75	77.339996	74.010002	60.049999	55.740002	102.54	11.27	71.209999	63	55	68	66	64	65	57	56	43	108	83	90	81	89	97	97	87	84	96	74
SD3230	OD	1	2/16/39	Female	Black or African American	14	-5.8099999	2.9400001	2013/ 3/ 7	64.699997	66.510002	61.220001	64.639999	67.089996	62.029999	66.529999	98.599998	86.669998	97.669998	105.37	109.24	100.64	91.82	94.529999	72.75	110.95	78.860001	115.55	75	74	72	76	75	77	76	75	56	100	93	126	94	106	110	110	93	112	114	98
SD4044	OD	0	6/3/83	Female	White	10	-.91000003	1.38	2013/ 1/16	78.099998	77.029999	77.720001	79.610001	80.330002	74.309998	79.599998	118.8	105.38	123.07	128.88	128.33	117.42	109.85	123.08	93.410004	167.89999	71.830002	159.96001	90	88	87	91	91	91	90	88	71	157	71	145	111	122	128	130	109	125	128	112
SD3710	OD	0	5/11/57	Female	Asian	12	1.83	1.3099999	2013/ 2/23	67.900002	72.07	65.550003	68.720001	69.68	62.209999	69.160004	108.1	99.089996	110.36	120.09	115.75	103.06	99.940002	110.4	96.32	119.43	90.120003	135.86	81	78	82	83	83	79	77	81	82	118	74	137	103	113	121	121	106	111	116	105
SD2588	OD	1	0/ 0/ 0	Male	White	17	-6.3600001	9.1599998	2012/12/18	66.300003	63.299999	61.459999	76.220001	68.480003	60.549999	67.589996	90	78.779999	95.43	121.76	96.629997	76.269997	70.839996	68.239998	57.73	95.169998	62.549999	57.060001	71	58	64	73	91	80	60	60	49	82	63	60	64	97	106	135	81	76	115	70
SD3275	OS	1	7/11/53	Female	Black or African American	15	-8.6800003	11.38	2013/ 4/13	60.700001	58.650002	56.970001	65.550003	67.279999	55.27	60.759998	79.900002	58.700001	69.190002	93.879997	99.699997	82.349998	75.809998	61.57	40.380001	62.119999	77.599998	66.010002	67	51	53	60	76	79	69	65	38	72	78	71	65	89	77	102	64	96	109	84
SD2292	OS	1	12/13/60	Female	White	23	-.57999998	2.3099999	2012/ 8/21	63.700001	73.040001	60.349998	63.48	62.779999	57.330002	65.18	96.599998	89.099998	98.849998	109.06	104.71	92.279999	85.419998	86.779999	63.73	97.849998	78.150002	107.05	71	69	73	70	73	72	67	70	56	99	78	108	85	100	104	106	95	99	105	91
SD4064	OD	0	12/31/61	Female	White	13	1.95	1.3200001	2013/ 1/24	72.300003	74.099998	71.839996	72.529999	71.959999	68.910004	74.339996	122.3	103.28	123.39	131.72	144.42	126.65	104.46	105.09	108.06	111.43	75.459999	125.25	88	89	86	90	88	88	90	88	80	107	66	121	93	125	133	131	112	129	134	112
SD1405	OD	1	2/7/35	Male	White	6	-12.37	12.75	2012/12/19	44.799999	52.709999	38.810001	39.060001	37.939999	40.759998	59.77	63.799999	58.740002	63.970001	64.660004	67.730003	64.099998	63.779999	44.290001	31.98	43.509998	32.110001	69.919998	46	41	48	44	42	43	46	52	35	62	65	64	56	67	68	64	64	71	68	66
SD1390	OS	1	9/10/47	Female	Black or African American	18	-1.39	2.0899999	2012/11/21	67.199997	73.879997	64.419998	70.620003	68.800003	57.84	67.68	99.699997	98.389999	98.209999	110.91	103.75	94	92.809998	86.93	71.150002	102.04	67.910004	106.4	79	70	87	83	82	78	69	75	62	98	73	104	84	109	116	111	110	102	109	103
SD2645	OS	1	11/8/52	Female	White	12	-4	9.3100004	2012/12/14	70.199997	73.330002	74.669998	79.269997	72.010002	59.610001	62.16	107.1	98.43	115.31	129.28	120.62	94	84.699997	92.739998	79.540001	126.17	82.309998	83.290001	85	75	86	90	93	87	78	75	66	117	77	91	88	118	130	134	111	110	126	97
SD4065	OD	0	3/1/60	Female	White	15	.67000002	1.3099999	2013/ 1/23	80.099998	80.260002	77.620003	82.93	79.519997	77.57	82.599998	118.1	108.33	122.42	126.75	120.05	117.71	113.42	124.14	87.529999	143.89	96.519997	168.81	93	90	90	96	95	91	93	93	75	135	82	141	108	124	132	129	114	126	126	117
SD1960	OS	1	10/31/49	Male	White	18	-.46000001	4.9400001	2013/ 2/22	64.5	67.510002	59.310001	61.48	67.209999	62.049999	69.660004	95.5	79.779999	90.25	103.29	109.65	97.82	92.029999	68.660004	64.440002	64.830002	51.139999	94.160004	75	74	72	73	72	77	77	79	52	101	57	98	77	105	104	107	92	112	114	104
SD3271	OD	1	7/3/53	Female	Black or African American	11	-4.0799999	4.2800002	2013/ 2/ 5	46.900002	51.150002	42.490002	49.91	46.93	40.240002	50.810001	64.5	66.150002	68.639999	62.16	56.869999	64.919998	68.389999	63.779999	20.280001	85.949997	69.669998	78.760002	42	21	39	40	45	42	31	56	51	81	70	84	72	56	64	60	59	36	53	67
SD3790	OS	1	5/19/53	Female	Chinese	8	-2.9200001	3.99	2013/ 3/ 6	52.400002	57.52	54.150002	63.32	52.759998	39.959999	46.650002	77.199997	80.07	86.919998	105.54	74.349998	59.43	56.66	58.41	47.490002	87.760002	54.27	44.240002	59	44	66	66	72	54	48	47	45	108	56	54	66	83	99	112	88	59	80	57
SD4206	OS	1	11/22/34	Male	White	12	-15.27	11.52	2012/12/ 3	59.099998	61.07	61.189999	65.330002	58.759998	53.689999	54.25	88.300003	79.190002	91.889999	104.98	92.919998	84.720001	75.919998	46.950001	53.939999	66.550003	11.7	55.189999	68	61	70	74	72	64	61	64	49	80	67	64	65	96	109	108	91	89	95	84
SD4165	OS	1	1/19/87	Male	Black or African American	13	-2.3	2.48	2013/ 4/12	75.900002	77.040001	74.989998	79.720001	79.919998	71	72.410004	110.4	95.940002	109.44	123.48	124.02	110.24	99.209999	110.81	67.660004	131.53999	81.43	162.42	89	85	84	90	91	94	91	85	55	124	72	152	101	121	123	129	106	126	129	112
SD2588	OS	1	0/ 0/ 0	Male	White	11	-22.040001	12.47	2012/12/18	61.799999	58.830002	59.27	68.5	64.190002	59.099998	60.98	78.199997	63.619999	78.559998	109.44	86.07	68.300003	62.990002	44.529999	49.779999	56.169998	23.16	49.150002	66	53	57	66	80	70	63	57	57	69	78	65	67	89	96	122	72	77	97	67
SD1840	OD	1	4/9/40	Female	White	17	-3.72	4.3000002	2012/10/19	58.799999	60.869999	57.830002	60.790001	57.939999	53.549999	61.599998	90.800003	86.510002	96.879997	103.15	96.519997	83.330002	78.160004	74.32	69.540001	94.510002	39.700001	93.099998	69	65	69	73	74	70	66	64	51	87	51	84	68	96	104	105	91	93	101	84
SD3230	OS	1	2/16/39	Female	Black or African American	16	-3.9300001	2.0899999	2013/ 3/ 7	65.5	69.150002	62.799999	68.120003	66.739998	61.689999	64.739998	98.199997	84.419998	96.360001	110.19	111.2	98.779999	88.080002	101.75	69.300003	122.64	89.389999	125.79	76	75	74	75	76	78	81	73	57	111	87	114	92	107	107	113	93	117	114	99
SD4158	OS	1	11/19/54	Female	Not Reported	11	-.75	2.02	2012/12/21	68.099998	70.239998	69.830002	76.059998	71.650002	59.360001	61.389999	106.3	95.980003	115.06	129.05	121.53	92.190002	84.160004	88.690002	79	104.69	77.190002	93.940002	81	73	79	83	88	88	78	70	69	102	69	89	82	116	125	129	107	114	129	93
SD4008	OS	0	6/10/56	Female	Black or African American	16	1.66	1.4400001	2012/ 8/16	60.799999	65.190002	57.610001	62.669998	61.080002	53.75	64.389999	88.599998	79.839996	87.730003	98.919998	95.989998	85.949997	83.029999	91.400002	53.330002	114.82	81.709999	116.16	70	71	70	71	73	71	68	70	45	112	77	110	86	98	101	105	91	100	102	94
SD4165	OD	1	1/19/87	Male	Black or African American	13	-3.5899999	2.3800001	2013/ 4/12	77.599998	77.419998	77.959999	80.510002	77.769997	72.620003	79.379997	115	106.9	116.23	121.76	126.87	112.28	106.05	110.1	60.939999	141.64	87.230003	150.78999	89	88	89	87	91	91	88	89	49	123	75	149	99	121	120	126	113	126	128	113
SD3763	OS	1	11/12/37	Male	Native Hawaiian or Pacific Islander	14	-4.77	3.26	2013/ 2/12	53.799999	53.139999	48.07	54.75	55.849998	53.380001	57.880001	80.800003	68.550003	76.599998	87.019997	90.580002	84.839996	77.260002	67.93	59.599998	77.709999	34.700001	99.290001	61	57	58	58	63	61	60	64	50	75	48	94	67	90	88	93	81	92	94	88
SD4159	OS	1	1/14/54	Male	Black or African American	16	-2.1300001	2.3800001	2013/ 3/11	65.599998	69.010002	69.650002	65.730003	62.869999	63.59	62.77	97.400002	93.080002	103.57	103.79	102.87	95.580002	85.620003	75.160004	57.25	105.21	60.509998	77.709999	74	68	79	80	71	69	75	69	51	91	53	78	68	103	114	101	102	107	100	92
SD4010	OD	0	6/19/57	Male	Black or African American	17	.17	1.47	2012/ 8/24	72.099998	73.480003	70.400002	76.550003	75.199997	65.849998	70.959999	110.2	99.959999	106.82	121.24	116.54	110.37	106.29	96.089996	75.050003	125.27	66.830002	117.24	85	82	82	87	90	86	83	81	63	112	65	119	90	118	121	128	105	120	124	110
SD1990	OS	1	10/28/36	Male	White	16	-3.1300001	6.8299999	2013/ 3/21	62.5	66.709999	60.790001	65.389999	65.349998	55.119999	61.540001	93.800003	87.18	98.849998	108.1	106.2	85.849998	76.800003	73.029999	69.239998	90.629997	55.599998	76.5	72	65	75	74	73	74	70	65	58	90	62	74	71	104	110	112	97	105	112	86
SD3918	OS	1	8/24/69	Male	Not Reported	21	-.56999999	5.3699999	2012/ 8/31	64.800003	67.080002	60.91	74.809998	58.990002	58.220001	68.709999	99.699997	86.980003	95.599998	119.35	107.98	98.459999	89.720001	60.330002	52.57	34.650002	47.040001	107.35	73	65	73	70	83	68	68	76	45	63	59	99	67	105	105	128	97	101	102	98
SD3190	OD	0	10/31/72	Male	Declined	12	1.5	1.27	2012/11/30	67.800003	66.809998	62.709999	70.199997	70.230003	63.59	73.239998	106	93.639999	106.05	119.48	115.01	103.58	98.239998	107.69	92.900002	125.63	65.82	145.71001	78	74	74	75	82	79	79	80	75	123	64	153	104	110	111	118	98	115	118	103
SD1545	OS	1	5/16/29	Female	White	25	.41	1.2	2013/ 5/21	65.699997	70.470001	63.599998	65.550003	64.18	60.759998	69.589996	104	91.639999	102.42	121.1	115.8	98.529999	94.220001	100.55	83.470001	119.1	77.199997	122.46	75	75	76	75	75	73	74	75	68	108	66	104	87	114	115	125	103	114	120	103
SD1390	OD	1	9/10/47	Female	Black or African American	15	-3.5999999	5.2800002	2012/11/21	64	60.48	56.610001	68.120003	65.809998	61.700001	71.129997	94.300003	77.230003	87.190002	106.11	106.13	97.629997	91.540001	74.809998	66.220001	60.860001	67.519997	104.5	76	66	65	73	80	78	79	79	57	74	72	97	75	103	102	108	84	112	111	98
SD3527	OS	1	1/5/40	Male	Black or African American	12	-7.79	7.2199998	2013/ 3/21	52	59.099998	48.119999	51.310001	49.790001	45.060001	58.630001	80.199997	78.860001	79.769997	88.010002	86.110001	73.410004	75.160004	58.139999	53.630001	75.510002	40.27	63.169998	59	53	65	56	58	56	57	60	46	88	58	71	66	87	87	91	87	88	90	78
SD2408	OD	0	6/14/57	Female	Asian	13	.51999998	1.4	2013/ 2/ 7	64.5	64.699997	63.09	68.18	65.639999	59.490002	65.940002	105.7	94.330002	103.14	111.13	116.71	109.83	98.93	106.7	69.220001	142.97	84.940002	130.11	76	75	73	76	80	76	74	74	65	132	63	127	96	110	111	116	99	113	114	102
SD3531	OD	0	11/14/61	Male	Black or African American	15	-1.25	2.22	2012/11/19	69.599998	69.769997	67.169998	73.239998	71.660004	64.589996	71.199997	106.2	98.470001	106.85	115.25	115.37	103.12	97.870003	103.86	92.360001	120.33	67.089996	135.89999	82	78	83	82	84	84	82	78	71	153	76	139	110	114	116	119	108	121	121	100
SD1554	OD	1	3/8/35	Female	White	10	-9.0500002	10.64	2012/ 9/26	60.700001	66.870003	66.290001	71.660004	57.43	45.849998	56.02	84.699997	82.760002	103.76	111.5	87.720001	64.440002	57.950001	64.139999	76.169998	69.889999	57.59	52.93	67	45	74	82	83	69	48	48	59	73	64	71	67	90	114	116	94	63	98	58
SD4224	OD	0	4/16/80	Female	Black or African American	12	-.81999999	1.26	2013/ 4/ 4	73.599998	76.389999	71.019997	75.199997	73.279999	69.68	75.980003	116	103.45	114.32	122.77	127.75	120.33	107.32	111.67	75.739998	132.99001	91.059998	147.13	87	83	84	88	87	86	86	89	60	132	76	140	102	119	122	122	104	124	125	113
SD3666	OS	1	9/13/44	Female	Black or African American	10	-4.6199999	2.98	2013/ 4/ 5	53.5	59.419998	47.23	55.450001	52.91	46.689999	59	74.599998	69.5	72.809998	82.290001	80.610001	71.349998	70.830002	50.68	44.549999	61.509998	45.16	51.34	62	58	62	58	65	61	59	64	37	63	47	59	52	82	79	87	75	83	84	78
SD3578	OS	0	12/30/54	Female	White	12	1.29	1.66	2013/ 3/27	70.400002	71.379997	67.330002	71.449997	72.760002	67.599998	71.959999	104.9	91.290001	104.68	118.25	116.33	102.66	95.949997	103.78	67.540001	136.92	75.790001	134.72	83	83	81	83	83	84	83	83	59	121	64	124	92	117	119	124	105	121	123	110
SD4240	OD	1	2/8/46	Female	White	15	-2.9200001	2.8399999	2012/12/14	66.199997	68.769997	63.889999	69.93	65.709999	56.919998	72.019997	96.900002	92	102.9	110.83	104.44	87.160004	84.120003	78.290001	78.57	96.120003	59.98	78.330002	76	75	75	77	81	79	73	74	63	88	68	71	72	105	109	113	99	103	114	93
SD3063	OD	0	6/29/55	Male	Black or African American	12	.02	1.54	2012/ 8/29	63	65.5	61.02	65.290001	62.610001	57.75	65.529999	96.800003	88.529999	95.419998	107.85	104.15	93.459999	91.129997	88.470001	64.900002	119.26	52.029999	117.88	73	74	72	70	74	74	74	75	53	125	73	114	91	107	105	113	97	112	114	102
SD3556	OS	1	10/27/37	Male	White	7	-7.6799998	11.5	2013/ 3/14	54.900002	61.880001	58.450001	51.139999	50.48	47.130001	60.09	72.199997	62.299999	67.68	80.099998	79.980003	73.940002	69.330002	57.790001	38.490002	75.07	62.459999	55.23	58	55	57	58	60	56	56	59	37	79	71	64	63	76	72	85	66	78	81	74
SD4133	OS	1	7/18/49	Female	White	14	-6.73	8.0699997	2013/ 3/ 9	60.700001	64.580002	68.480003	69.43	58.580002	48.259998	54.57	93.800003	87.129997	110.97	123.3	100.01	75.489998	65.970001	81.470001	89.699997	117.91	57.91	60.619999	67	52	72	79	77	67	56	53	82	128	50	67	82	101	123	124	98	86	108	71
SD1927	OD	1	2/23/39	Male	White	11	-2.3699999	3.05	2013/ 2/25	67.199997	70.68	65.279999	69.93	69.5	61.029999	67.050003	95.599998	97.669998	105.43	113.86	104.39	80.559998	71.690002	77.550003	63.130001	111.13	67.510002	68.300003	76	61	79	81	81	83	74	61	49	105	58	79	73	102	112	112	101	97	118	73
SD3287	OS	1	8/28/38	Female	Black or African American	13	-4.52	5.6900001	2012/12/ 6	69	70.889999	68.230003	75.449997	72.300003	65.68	61.720001	97.699997	91.370003	106.6	118.71	115.47	87.480003	66.669998	86.389999	75.849998	119.66	69.459999	80.699997	79	60	78	85	89	87	78	59	79	99	77	104	90	105	115	119	98	108	119	72
SD2269	OD	1	2/7/33	Male	White	12	-2.28	2.1099999	2013/ 3/13	53.900002	60.25	53.400002	58.040001	49.939999	44.169998	57.689999	82.5	78.610001	85.459999	108.89	81.269997	72.800003	67.790001	57.970001	63.990002	75.989998	35.240002	56.610001	61	54	64	62	73	58	51	56	57	83	52	60	63	85	87	111	81	74	86	69
SD1540	OD	1	6/8/22	Male	White	15	-1.97	2.3299999	2012/12/ 4	55.900002	55.169998	56.689999	58.02	56.299999	51.860001	57.59	98.5	88.379997	105.56	109.78	106.71	90.919998	89.580002	75.300003	71.620003	77.010002	64.339996	88.110001	63	65	64	65	61	61	61	66	64	78	65	87	73	105	110	110	98	103	109	97
SD2142	OS	1	6/28/35		White	14	-3.9200001	3.28	2012/11/14	58.599998	62.560001	56.389999	58.490002	57.599998	54.349998	62.419998	89.599998	83.940002	89.139999	93.980003	95.720001	89.699997	85.379997	92.089996	61.529999	109.34	81.889999	115.42	66	65	67	65	66	63	66	69	56	96	67	109	82	95	94	97	89	99	98	92
SD2619	OS	1	11/29/31	Male	Black or African American	8	-7.6700001	4.3600001	2013/ 4/ 4	50.299999	55.32	45.18	53.130001	48.220001	44.59	55.220001	71.300003	66.480003	70	80.57	74.860001	70.029999	65.949997	46.41	37.790001	73.620003	5.3299999	69.190002	55	50	55	53	61	54	52	55	32	93	77	81	71	77	76	88	72	75	77	71
SD3043	OD	1	3/4/49	Female	Black or African American	18	-1.6	2.5899999	2013/ 4/18	71.599998	67.080002	69.529999	71.760002	74.25	70.910004	75.919998	107.7	90.669998	106.24	116.79	119.19	110.32	102.89	98.129997	65.980003	110.81	81.769997	133.92	84	74	77	88	85	87	86	84	53	106	87	131	94	115	122	119	100	121	126	107
SD3408	OS	0	7/12/77	Female	American Indian or Alaska Native	18	-1.38	1.46	2013/ 3/ 8	69.800003	71.370003	66.440002	74.309998	70.339996	65.089996	71.160004	104.2	93.080002	104.95	119.96	114.14	101.11	92	104.8	81.900002	133.88	68.029999	135.3	82	81	80	82	87	82	81	82	68	126	61	125	95	114	118	127	103	115	121	104
SD3005	OS	1	6/22/37	Male	Black or African American	14	-.61000001	2.2	2013/ 4/13	56	61.880001	54.18	55.07	53.950001	49.560001	61.119999	78.900002	77.540001	83.139999	85.449997	83.529999	75.290001	68.25	62.630001	46.580002	81.040001	51.860001	70.720001	63	62	66	63	63	61	62	62	37	83	73	70	66	86	88	89	87	89	87	74
SD4230	OS	1	6/14/80	Male	Indian	12	-5.2399998	4.4400001	2013/ 3/15	60	64.639999	65.260002	67.690002	61.209999	49.27	51.700001	90.199997	84.57	100.84	108.17	97.559998	78.050003	72.169998	73	70.239998	92.82	62.25	66.779999	71	58	73	81	78	74	62	58	57	102	57	59	69	97	111	109	93	89	104	77
SD4010	OS	0	6/19/57	Male	Black or African American	16	.14	1.95	2012/ 8/24	73.099998	70.379997	71.669998	78.620003	76.82	67.68	73.160004	110.6	98.620003	112.01	121.62	119.11	109.08	103.33	98.269997	80.93	126.31	56.799999	129.39999	86	82	81	90	91	87	83	82	61	108	58	108	84	118	124	127	105	120	124	108
SD3268	OS	0	3/12/63	Female	Black or African American	12	.40000001	1.41	2013/ 2/15	69.400002	71.529999	70.139999	74.879997	69.459999	61	69.330002	104.8	92.389999	107.75	119.16	116.58	100.22	92.620003	95.160004	61.049999	129.11	88.540001	102.91	81	78	79	84	86	82	77	80	49	112	80	99	85	114	120	124	103	113	120	104
SD4091	OD	0	7/28/66	Female	White	18	.050000001	1.41	2012/11/17	73.5	74.370003	74.220001	76.360001	72.760002	67.110001	76.400002	116.1	104.06	119.37	124.89	124.92	116.28	107.01	106.82	84.610001	135.02	73.349998	133.83	86	84	83	89	90	84	86	86	67	127	69	141	101	119	124	125	107	127	126	109
SD3386	OD	1	6/13/59	Female	Black or African American	18	-1.3200001	2.23	2013/ 1/30	64.5	62.220001	61.290001	68.650002	66.110001	64.620003	64.309998	96.5	88.650002	96.720001	103.73	101.9	99.57	88.610001	86	75.940002	98.089996	60.43	109.29	70	47	68	71	76	81	58	68	64	96	66	99	81	96	104	109	91	83	106	85
SD3527	OD	1	1/5/40	Male	Black or African American	14	-10.58	9.1099997	2013/ 3/21	51.900002	62.68	46.169998	54.540001	49.860001	43.799999	54.470001	78.199997	74.849998	72.919998	95.269997	83.220001	72.769997	69.900002	66.400002	56.220001	69.230003	66.860001	73.199997	60	52	62	57	66	59	57	56	48	67	71	80	66	87	89	100	82	83	90	75
SD1990	OD	1	10/28/36	Male	White	18	-.88	2.3	2013/ 3/21	62.900002	67.620003	58.299999	65.160004	63.919998	57.650002	64.970001	95.599998	88.010002	94.82	105.66	105.26	93.589996	86.480003	85.839996	72.669998	92.440002	65.379997	113.39	71	70	72	70	75	73	68	69	59	92	70	100	80	102	103	111	92	104	111	90
SD1870	OS	0	12/23/50	Female	White	15	1.6799999	1.35	2012/ 8/30	66.800003	69.349998	64.959999	68.279999	66.470001	61.27	70.169998	105.2	95.389999	102.93	114.09	116.04	103.59	99.080002	96.709999	46.509998	115.15	102.68	123.01	77	76	78	77	77	77	75	80	52	111	67	106	84	110	112	116	101	110	117	105
SD3561	OS	1	4/4/39	Male	White	14	-5.23	3.0699999	2013/ 4/11	50.299999	55.360001	50.91	48.130001	48.720001	42.889999	55.490002	70	55.560001	60.169998	77.870003	82.580002	72.139999	71.970001	56.77	46.259998	66.889999	48.860001	64.980003	56	47	48	46	57	61	58	63	37	67	66	68	59	79	63	84	60	86	92	84
SD4069	OD	1	8/30/44	Female	White	6	-10.21	10.09	2013/ 1/28	41.200001	49.040001	37.049999	41.209999	38.560001	33.139999	48.439999	63.5	54.5	58.18	66.470001	68.599998	65.290001	67.75	52.77	36.27	51.830002	53.790001	69.190002	47	42	49	45	50	42	43	54	40	59	64	86	62	66	65	71	58	69	66	70
SD4065	OS	0	3/1/60	Female	White	15	.13	1.54	2013/ 1/23	81.5	84.309998	81.330002	84.050003	78.940002	76.190002	84.010002	119.3	110.74	123.12	127.94	124.56	117.73	111.41	130.75999	115.78	154.23	78.419998	174.34	95	90	92	99	97	91	95	94	80	133	76	145	109	127	134	132	117	132	128	119
SD4044	OS	0	6/3/83	Female	White	13	-.49000001	1.3099999	2013/ 1/16	77.300003	74.18	78.25	81.220001	80.879997	72.07	76.879997	114.9	100.18	118.87	126.21	126.22	113.2	104.52	120.7	95.720001	153.02	74.339996	160.24001	91	87	87	89	92	93	91	92	76	144	62	134	104	125	128	131	111	129	132	117
SD1238	OD	1	8/4/63	Male	White	16	-1.21	2.04	2013/ 2/15	56.5	61	48.84	55.369999	54.509998	53.360001	65.800003	87	77.949997	80.629997	88.910004	92.489998	91.470001	90.760002	66.879997	51.720001	72.910004	59.529999	83.400002	66	61	67	60	63	63	65	75	41	76	75	80	68	94	90	94	86	98	94	102
SD4064	OS	0	12/31/61	Female	White	13	1.5700001	1.15	2013/ 1/24	70	74.510002	70.610001	71.739998	67.68	63.810001	71.610001	115.5	96.550003	112.34	126.68	139.49001	118.93	98.839996	109.78	106.12	125.29	76.629997	130.62	86	87	88	87	84	84	86	87	93	114	58	127	98	123	127	131	110	127	131	113
SD2626	OD	0	4/17/55	Male	Black or African American	14	1.48	1.77	2012/11/30	65.699997	73.589996	62.900002	67.43	63.709999	59.41	67.07	99.599998	92.510002	97.82	109.79	106.98	97.870003	92.559998	92.910004	55.830002	123.31	76.330002	115.7	76	75	80	77	76	73	73	77	41	115	77	109	86	108	111	113	103	110	110	103
SD4246	OS	0	10/11/90	Female	Declined	18	.23	1.27	2013/ 1/30	76.5	74.949997	72.099998	80.989998	77.489998	73.959999	79.239998	111	99.830002	107.92	121.99	118.1	110.89	107.39	108.87	94.510002	129.17	59	153.16	89	87	86	88	94	89	89	89	74	131	56	152	103	119	121	128	108	123	125	113
SD2600	OS	1	8/7/37	Female	Black or African American	19	-.73000002	2.74	2012/12/18	56.099998	53.389999	48.740002	58	58.07	54.970001	63.18	79.900002	67.860001	74.389999	87.709999	87.839996	84.129997	77.559998	81.779999	45.560001	104.33	73.239998	104.17	65	57	57	62	68	68	68	68	39	101	66	106	78	89	87	94	73	96	94	88
SD4002	OD	0	10/9/59	Female	Black or African American	16	.94	.94	2012/ 8/30	70.800003	68.089996	68.830002	72.260002	72.019997	70.660004	73.099998	107.4	96.019997	107.7	115.04	115.14	110.5	100.19	103.25	66.059998	129.67	85.010002	132.57001	80	78	76	80	81	82	83	80	47	123	81	130	95	112	117	116	101	116	120	103
SD2269	OS	1	2/7/33	Male	White	15	-3.4000001	3.03	2013/ 3/13	54.200001	59.450001	53.169998	52.57	50.07	50.610001	59.139999	79.400002	74.769997	80.93	83.220001	84.029999	79.120003	74.07	64.220001	45.959999	81.269997	51.759998	77.629997	60	57	61	62	59	57	60	60	43	86	67	86	71	83	87	84	76	86	84	79
SD1771	OD	1	8/12/24	Female	White	14	-2.5999999	2.6300001	2013/ 3/12	54.799999	60.27	52.639999	54.419998	53.310001	47.110001	60.889999	84.699997	79.849998	88.660004	96.43	92.190002	78.720001	72.449997	54.630001	59.130001	79.080002	32.5	47.849998	61	57	64	64	64	62	56	58	50	81	64	58	63	93	100	104	89	88	102	77
SD4136	OD	1	1/11/41	Male	White	10	-22.120001	11.97	2013/ 1/24	65.400002	66.639999	69.379997	56.669998	57.509998	72.260002	69.650002	84	72.739998	87.860001	102.63	89.57	79.029999	72.029999	36.720001	56.650002	26.950001	25.42	37.950001	62	53	58	64	65	62	63	57	50	46	51	41	47	92	103	111	79	85	96	74
SD4183	OS	1	9/1/49	Male	White	15	-16.51	11.72	2013/ 4/ 4	45.200001	50.25	47.189999	41.59	39.470001	41.779999	50.860001	57.799999	51.540001	54.48	64.870003	63.52	57.369999	54.919998	39.040001	34.419998	41.32	31.389999	48.889999	47	43	48	49	47	44	44	48	38	62	52	59	53	64	62	70	58	65	66	60
SD3267	OS	1	2/22/43	Female	Black or African American	14	-10.65	5.6199999	2012/ 9/24	56.799999	58.279999	47.720001	60.650002	57.77	53.310001	63.080002	77.300003	68.410004	72.300003	89.75	89.370003	74.599998	69.260002	51.169998	35.84	77.339996	42.099998	49.439999	62	57	61	57	70	64	60	62	33	80	55	54	55	81	79	96	73	80	88	72
SD4151	OS	1	5/29/42	Female	White	4	-15.41	13.44	2012/ 9/11	49.700001	56.34	54.25	37.09	41.889999	51.830002	56.669998	63	56.439999	62.240002	66.440002	70.209999	63.580002	59.040001	44.619999	33.18	42.66	44.220001	58.330002	52	46	50	56	54	46	55	53	44	54	56	62	54	68	68	70	62	74	73	66
SD2174	OD	1	3/15/37	Female	White	20	.16	1.27	2012/11/14	74.800003	79.459999	70.980003	76.809998	74.739998	68.419998	78.309998	113.6	105.44	112.88	123.65	121.71	109.65	108.24	99.529999	87.580002	110.93	81.599998	117.99	86	84	89	84	86	86	81	90	66	101	77	110	89	122	123	128	113	122	130	117
SD2174	OS	1	3/15/37	Female	White	24	-.28999999	2.1199999	2012/11/14	66.099998	66.5	53.59	70.959999	71.879997	62.779999	70.629997	97.800003	87.190002	85.309998	109.04	114.56	99.349998	91.440002	88.68	66.239998	100.29	78.059998	110.3	74	64	71	63	81	80	71	77	62	94	67	102	81	105	94	118	93	106	119	99
SD2315	OS	1	0/ 0/ 0		White	13	-3.8599999	2.6600001	2012/ 8/31	58.799999	62.880001	56.779999	59.330002	58.939999	53.68	61.400002	87.400002	78.900002	86.57	95.93	94.919998	85.970001	81.779999	81.720001	64.580002	107.93	55.779999	98.639999	66	65	68	68	68	66	62	67	54	105	62	93	79	97	99	102	90	96	103	93
SD4222	OS	1	3/1/55	Female	White	15	-6.1599998	8.5500002	2013/ 4/15	62.5	56.970001	62.060001	67.57	69.779999	59.77	58.900002	87.300003	59.619999	74.349998	104.39	111.86	93.870003	79.440002	88.360001	66.709999	93.760002	79.669998	113.37	71	54	53	69	81	82	74	66	64	90	70	100	81	97	91	114	66	106	115	89
